# Supplementary material for: Frequent KRAS and HRAS mutations in squamous cell papillomas of the head and neck
Source: J Pathol Clin Res. 2020 Jan 20;6(2):154–9. doi: 10.1002/cjp2.157 (PMC7164371; doi:10.1002/cjp2.157)
Supplement: Supplementary file 2 — Table S2. Oncogenic mutations related to the MAPK pathway and HPV status for 51 SCPs [file CJP2-6-154-s002.xlsx]

## Sheet: Sheet1
Frequent KRAS and HRAS mutations in squamous cell papillomas of the head and neck
Sasaki E et al. J Pathol Clin Res DOI: 10.1002/cjp2.157
Table S2. Oncogenic mutations related to the MAPK pathway and HPV status for 51 SCPs
Case	Site	Estimated tumor purity (%)a	Putative driver mutation	Variant allele frequency of driver mutation (%)	HPV type
1	Pharynx	90	KRAS p.G12D	42	Negative
2	Pharynx	80	HRAS p.Q61L	43	Negative
3	Pharynx	80	KRAS p.G12V	41	Negative
4	Pharynx	80	KRAS p.G12V	41	Negative
5	Pharynx	60	HRAS p.Q61L	14	Negative
6	Pharynx	40	Not detected	-	Negative
7	Pharynx	70	KRAS p.G12D	39	Negative
8	Pharynx	50	FGFR3 p.S249C	12	Negative
9	Pharynx	60	HRAS p.Q61L	39	Negative
10	Oesophagus	80	KRAS p.G12V	39	Negative
11	Oral cavity	80	HRAS p.Q61L	42	Negative
12	Trachea	70	Not detected	-	HPV6
13	Larynx	60	Not detected	-	HPV6
14	Pharynx	50	HRAS p.Q61L	28	Negative
15	Pharynx	60	KRAS p.G12D	34	Negative
16	Pharynx	80	KRAS p.G12D	38	Negative
17	Pharynx	70	KRAS p.G12V	41	Negative
18	Oral cavity	70	Not detected	-	Negative
19	Oral cavity	70	HRAS p.Q61L	46	Negative
20	Pharynx	70	KRAS p.G12C	29	Negative
21	Pharynx	80	HRAS p.Q61L	49	Negative
22	Oral cavity	50	HRAS p.Q61L	21	Negative
23	Pharynx	50	KRAS p.G12C	34	Negative
24	Pharynx	50	HRAS p.Q61L	18	Negative
25	Oral cavity	90	HRAS p.Q61L	26	Negative
26	Larynx	70	KRAS p.G12V	40	Negative
27	Oral cavity	60	Not detected	-	Negative
28	Pharynx	60	HRAS p.G13V	40	Negative
29	Pharynx	80	KRAS p.G12A	28	Negative
30	Oesophagus	80	Not detected	-	Negative
31	Oesophagus	80	HRAS p.G13R	35	Negative
32	Oesophagus	80	KRAS p.G12D	46	Negative
33	Larynx	80	KRAS p.G12D	52	Negative
34	Larynx	80	Not detected	-	HPV6
35	Larynx	60	Not detected	-	Negative
36	Larynx	70	Not detected	-	HPV6
37	Oesophagus	70	KRAS p.G12D	36	Negative
38	Oesophagus	80	Not detected	-	Negative
39	Oesophagus	80	HRAS p.G12D	34	Negative
40	Oesophagus	70	KRAS p.G12V	30	Negative
41	Oesophagus	80	Not detected	-	Negative
42	Oesophagus	90	HRAS p.Q61L	46	Negative
43	Oesophagus	70	Not detected	-	HPV6
44	Oral cavity	80	FGFR3 p.S249C	40	Negative
45	Oral cavity	80	Not detected	-	HPV unknown type
46	Oral cavity	50	KRAS p.G12A	7	Negative
47	Oral cavity	80	Not detected	-	Negative
48	Pharynx	60	KRAS p.G12D	31	Negative
49	Oesophagus	80	HRAS p.Q61L	40	Negative
50	Oral cavity	90	HRAS p.Q61L	38	Negative
51	Oral cavity	80	HRAS p.Q61L	8	Negative
a The proportion was scored in increments of every 10th percentile.
