# Supplementary material for: Frequent KRAS and HRAS mutations in squamous cell papillomas of the head and neck
Source: J Pathol Clin Res. 2020 Jan 20;6(2):154–9. doi: 10.1002/cjp2.157 (PMC7164371; doi:10.1002/cjp2.157)
Supplement: Supplementary file 3 — Table S3. Average read depth for the targeted KRAS, HRAS, and FGFR3 amplicons [file CJP2-6-154-s003.xlsx]

## Sheet: Sheet1
Frequent KRAS and HRAS mutations in squamous cell papillomas of the head and neck
Sasaki E et al. J Pathol Clin Res DOI: 10.1002/cjp2.157
Table S3. Average read depth for the targeted KRAS, HRAS, and FGFR3 amplicons
Case	KRAS	HRAS	FGFR3
1	41893	33156	34282
2	19002	29611	46660
3	40135	35574	37968
4	36164	29800	38621
5	36363	33773	38821
6	38842	32675	37987
7	34991	32299	45102
8	21157	27468	41455
9	37949	34687	41936
10	32247	30253	35784
11	35661	29832	34948
12	40926	29205	33739
13	35068	34991	46365
14	37070	35195	40111
15	12927	31440	44549
16	15539	12712	13740
17	18199	18340	19654
18	19060	16283	19174
19	22168	26525	26909
20	26187	21011	21636
21	20629	20070	23383
22	25478	31956	33057
23	18098	19602	27159
24	25021	32349	34845
25	24368	26196	27735
26	18207	20383	24130
27	24765	26685	27962
28	13587	12515	17098
29	10489	11852	13382
30	21959	20822	23030
31	25094	22721	25277
32	32921	32903	37242
33	25753	27203	38189
34	2229	1836	5839
35	1625	2852	2821
36	1042	1678	2751
37	43276	30017	27980
38	27527	33607	31808
39	34775	28143	29724
40	34366	31176	35381
41	31092	27392	29976
42	25346	22836	26757
43	25453	29528	36763
44	10765	14823	23016
45	24669	27198	36298
46	27885	39754	47726
47	39515	31569	33677
48	16572	14338	18285
49	8792	10677	13562
50	30671	20180	23563
51	31764	17812	20108
